# Supplementary material for: Ultrasensitive Lateral Flow Immunoassay of Fluoroquinolone Antibiotic Gatifloxacin Using Au@Ag Nanoparticles as a Signal-Enhancing Label
Source: Biosensors (Basel). 2024 Dec 6;14(12):598. doi: 10.3390/bios14120598 (PMC11674194; doi:10.3390/bios14120598)
Supplement: Supplementary file 1 [file biosensors-14-00598-s001.zip]

Archive with 1 entries (1 files):
- biosensors-3302147-supplementary.pdf
